# Supplementary material for: Impact of Anterior Mitral Leaflet Length on the Efficacy of Intracardiac Echocardiography-Guided Endocardial Septal Ablation for HOCM
Source: J Cardiovasc Dev Dis. 2026 Jun 16;13(6):274. doi: 10.3390/jcdd13060274 (PMC13301077; doi:10.3390/jcdd13060274)
Supplement: Supplementary file 1 [file jcdd-13-00274-s001.zip]

Archive with 1 entries (1 files):
- jcdd-4311809-supplementary.pdf
